# Supplementary material for: Gating mechanism of elongating β-ketoacyl-ACP synthases
Source: Nat Commun. 2020 Apr 7;11:1727. doi: 10.1038/s41467-020-15455-x (PMC7138838; doi:10.1038/s41467-020-15455-x)
Supplement: Supplementary file 4 — Source Data [file 41467_2020_15455_MOESM4_ESM.zip]

Archive with 10 entries (7 files):
- Source-Data-File/
- Source-Data-File/.DS_Store
- __MACOSX/
- __MACOSX/Source-Data-File/
- __MACOSX/Source-Data-File/._.DS_Store
- Source-Data-File/parmeter-files.zip
- Source-Data-File/Source-Data-Figle-SuppFig5.fas
- Source-Data-File/Source-Data-File-Figure6a.fas
- Source-Data-File/Source-Data-File.xlsx
- __MACOSX/Source-Data-File/._Source-Data-File.xlsx
