# Supplementary material for: Gating mechanism of elongating β-ketoacyl-ACP synthases
Source: Nat Commun. 2020 Apr 7;11:1727. doi: 10.1038/s41467-020-15455-x (PMC7138838; doi:10.1038/s41467-020-15455-x)
Supplement: Supplementary file 4 — Source Data [file 41467_2020_15455_MOESM4_ESM.zip › Source-Data-File/Source-Data-File-Figure6a.fas]

>FabF
----MSKRR-------VVVTGLGMLSPVG-NTVESTWKALLAGQ---------SGISLIDHFDTSA--------YATKFAGLVKDFN-CEDIISRKEQRKMDAFIQYGIVAGVQAMQDSGLEITEENATRIGAAIGSGIGG----LGLIEENHTSLMNGG----------PRKISPFFVPSTIVNMVAGHLTIMYG--LRGP---SISIATACTSGVHNIGHAARIIAYGDADVMVAGGAEKASTPLGVGGFGAARALSTRNDNPQAASRPWDKERDGFVLGDGAGMLVLEEYEHAKKRGAK-IYAELVGFGMSSDAYH-MTSPPENGAGAALAMANALRDAGIEASQIGYVNAHGTSTPAGDKAEAQAVKTIFG---EAASRVLVSSTKSMTGHLLGAAGAVESIYSILALRDQAVPPTINLDNPDEGCD-LDFVPHEARQV--------SGMEYTLCNSFGFGGTNGSLIFKKI-------
>Iga11-KS
MSTATARRR-------VVLTGFGVISSIG-TGVEEYTAGLRAGR---------SGARPITRFDTEG--------FGQNTACEVPDFE-PGRWIHHVPLDDMGRAGQYAVAAARMAVDDAGLTEDDLGERQAVITVGTTDGESHDIAVLLEQE---LAAGD----------PEAMDPVLARR----INAGRLSTVIARELRMPNVEATTVTTACAAGNYSVGYGLDSIRSGEVDIALCGGADAVCR-KAFALFKRFGALT-----PD-VVRPFDKDRQGILTGEGAGILVLESLESALARGAR-IHAEVLGYGLSCDAAH-PTAPNRDG--IARGIRLALDDAGVEQEEIDFISAHGTGTKANDKTESAAIVDVYG-----DAPPRTVAVKSMLGHSMGAASALGAIACGLAIEHGFIPPTINHRETDPDCP-LDVVPNRAVE---------ADVRIVQNNSSAFAGNNAVLILGTYGE-----
>ApeO-KS
MWSHPQFEKENLYFQGIYISAVGMLNALG-DNVDDIAQNLVLGQ--APGMYERSGW------------------LQPGKTCCLGGVDAELPAMPDMLSEHNSRNNRLLLAALMQIKPQVDEAIARHGRERIAVIMGTSTSGLDEGDQHVSRTVYQQSHGS-------------YHDYHYYQQELGDPSRFLARYLA--IEGP---AFTLSTACSSSSRAIISGQRLIEMGLVDAAIVGGADTLSR-MPINGFDSLESLS-----PT-LCEPFCQDRQGITIGEASTLLLLTREPQPIA---------LLGVGESSDAWH-MSAPHPEGRGAIAAINMALRKAGISPAEIGYINLHGTGTKLNDQMESIVINQIFG------ENTPCSSTKYLTGHTLGAAGACEAGLCWLLLTRHLPLPAQDFTRSGIDIA-LPACGLLTQSQ-------PLEKPIVMSNSFAFGGNNTSLILGVA-------
>act-KS
-----MKRR-------VVITGVGVRAPGG-NGTRQFWELLTSGR---------TATRRISFFDPSP--------YRSQVAAEA-DFDPVAEGFGPRELDRMDRASQFAVACAREAFAASGLDPDTLDPARVGVSLGSAVAA----ATSLEREYLLLSDSGRDWEVDAAWLSRHMFDYLVPS----VMPAEVAWAVG--AEGP---VTMVSTGCTSGLDSVGNAVRAIEEGSADVMFAGAADTPITPIVVACFDAIRATTARNDDPEHASRPFDGTRDGFVLAEGAAMFVLEDYDSALARGAR-IHAEISGYATRCNAYH-MTGLKADGREMAETIRVALDESRTDATDIDYINAHGSGTRQNDRHETAAYKRALG---EHARRTPVSSIKSMVGHSLGAIGSLEIAACVLALEHGVVPPTANLRTSDPECD-LDYVPLEARE---------RKLRSVLTVGSGFGGFQSAMVLRDAETAGAAA
>Human_FAS
------MEE-------VVIAGMSGKLPES-ENLQEFWDNLIGGVDMVTD--DDRRWKAGLYGLP----------RRSGKLKDLSRFDASFFGVHPKQAHTMDPQLRLLLEVTYEAIVDGGINPDSLRGTHTGVWVGVSGSE-----------TSEALSRD----------PETLVGYSMVGCQRAMMANRLSFFFD--FRGP---SIALDTACSSSLMALQNAYQAIHSGQCPAAIVGGINVLLKPNTSVQFLRLGMLS-----PEGTCKAFDTAGNGYCRSEGVVAVLLTKKSLARR-----VYATILNAGTNTDGFKEQGVTFPSGDIQEQLIRSLYQSAGVAPESFEYIEAHGTGTKVGDPQELNGITRALC--ATRQEPLLIGSTKSNMGHPEPASGLAALAKVLLSLEHGLWAPNLHFHSPNPEIPALLDGRLQVVDQ-----PLPVRGGNVGINSFGFGGSNVHIILRPN-------
>DEBS1_module1_KS
----APGEP-------VAVVAMACRLPGGVSTPEEFWELLSEGRDAVAGLPTDRGWDLDSLFHPDPTRSGTAHQRGGGFLTEATAFDPAFFGMSPREALAVDPQQRLMLELSWEVLERAGIPPTSLQASPTGVFVGLIPQE-----------YGPRLAEG----------GEGVEGYLMTGTTTSVASGRIAYTLG--LEGP---AISVDTACSSSLVAVHLACQSLRRGESSLAMAGGVTVMPTPGMLVDFSRMNSLA-----PDGRCKAFSAGANGFGMAEGAGMLLLERLSDARRNGHP-VLAVLRGTAVNSDGAS-NGLSAPNGRAQVRVIQQALAESGLGPADIDAVEAHGTGTRLGDPIEARALFEAYG--RDREQPLHLGSVKSNLGHTQAAAGVAGVIKMVLAMRAGTLPRTLHASERSKEID-WSSGAISLLDEPEPW-PAGARPRRAGVSSFGISGTNAHAIIEEAP------
>DEBS3_module2_KS
----PVDEP-------IAIVGMACRLPGEVDSPERLWELITSGRDSAAEVPDDRGWVPDELMASDAAGTR----AHGNFMAGAGDFDAAFFGISPREALAMDPQQRQALETTWEALESAGIPPETLRGSDTGVFVGMSHQG-----------YATGRPRP----------EDGVDGYLLTGNTASVASGRIAYVLG--LEGP---ALTVDTACSSSLVALHTACGSLRDGDCGLAVAGGVSVMAGPEVFTEFSRQGALS-----PDGRCKPFSDEADGFGLGEGSAFVVLQRLSDARREGRR-VLGVVAGSAVNQDGAS-NGLSAPSGVAQQRVIRRAWARAGITGADVAVVEAHGTGTRLGDPVEASALLATYGKSRGSSGPVLLGSVKSNIGHAQAAAGVAGVIKVLLGLERGVVPPMLCRGERSGLID-WSSGEIELADGVREWSPAADGVRRAGVSAFGVSGTNAHVIIAE--------
>Debs3_module5_KS
----RAGEP-------IAIVGMACRFPGDVDSPESFWEFVSGGGDAIAEAPADRGWEP----DPDA--------RLGGMLAAAGDFDAGFFGISPREALAMDPQQRIMLEISWEALERAGHDPVSLRGSATGVFTGVGTVD-----------YGPRPDEA----------PDEVLGYVGTGTASSVASGRVAYCLG--LEGP---AMTVDTACSSGLTALHLAMESLRRDECGLALAGGVTVMSSPGAFTEFRSQGGLA-----ADGRCKPFSKAADGFGLAEGAGVLVLQRLSAARREGRP-VLAVLAGSAVNQDGAS-NGLTAPSGPAQQRVIRRALENAGVRAGDVDYVEAHGTGTRLGDPIEVHALLSTYGAERDPDDPLWIGSVKSNIGHTQAAAGVAGVMKAVLALRHGEMPRTLHFDEPSPQIE-WDLGAVSVVSQARSW-PAGERPRRAGVSSFGISGTNAHVIVEEA-------
>Debs3_module6_KS
----DADDP-------IAIVGMACRFPGGVHNPGELWEFIVGGGDAVTEMPTDRGWDLDALFDPDPQRHGTSYSRHGAFLDGAADFDAAFFGISPREALAMDPQQRQVLETTWELFENAGIDPHSVRGSDTGVFLGAAYQG-----------YGQDAVV-----------PEDSEGYLLTGNSSAVVSGRVAYVLG--LEGP---AVTVDTACSSSLVALHSACGSLRDGDCGLAVAGGVSVMAGPEVFTEFSRQGGLA-----VDGRCKAFSAEADGFGLPEGVAVVQLQRLSDGPAEGGRQVLGVVAGSAINQDGAT-NGLAAPSGVAQQRVIRKAWARAGITGADVAVVEAHGTGTRLGDPVEASALLATYGKSRGSSGPVLLGSVKSNIGHAQAAAGVAGVIKVVLGLNRGLVPPMLCRGERSPLIE-WSSGGVELAEAVSPWPPAADGVRRAGVSAFGVSGTNAHVIIAEP-------
