# Supplementary material for: Gating mechanism of elongating β-ketoacyl-ACP synthases
Source: Nat Commun. 2020 Apr 7;11:1727. doi: 10.1038/s41467-020-15455-x (PMC7138838; doi:10.1038/s41467-020-15455-x)
Supplement: Supplementary file 4 — Source Data [file 41467_2020_15455_MOESM4_ESM.zip › Source-Data-File/Source-Data-File.xlsx]

## Sheet: Figure 6b
	C2aBr single time point raw triplicate data
	C2ABr	WT	K65E	K65/69A	G310F	G310M	F400A	D265A	D265N	G402A	G399A
	xlink	12692.7	15478.3	11891.7	16380.7	14009.5	12944.7	18347.9	16172	12615.7	12665.8
	FabF	2582.72	14089.8	19269.1	11268.3	11149.9	5158.52	11995	8643.28	18816.4	3483.38
	yield	83.0923	52.348	38.1624	59.245	55.683	71.505	60.4685	65.1695	40.1363	78.4301
	C2ABr	WT	K65E	K65/69A	G310F	G310M	F400A	D265A	D265N	G402A	G399A
	xlink	18177.1	14868.8	8565.74	14520.8	12277.6	10639.4	15188.5	23720.4	9676.59	16176.1
	FabF	4891.79	7268.15	15120.6	10161.7	7326.91	4362.15	9247.45	11675.1	16389.7	4451.03
	yield	78.7949	67.1674	36.1631	58.8302	62.6264	70.922	62.1564	67.0152	37.1231	78.4215
	C2ABr	WT	K65E	K65/69A	G310F	G310M	F400A	D265A	D265N	G402A	G399A
	xlink	19750.5	18763	10934.2	13729.6	16991.4	10191.6	15737.3	12808.2	10870.1	13347.8
	FabF	5720.4	16401.5	19471.2	10189.9	16939.1	4271.15	14677	10972.9	24401.6	16869.2
	yield	77.5414	53.3577	35.9614	57.3992	50.0771	70.4678	51.7431	53.8588	30.8182	44.173
	C12aBr single time point raw triplicate data
	C12ABr	WT	K65E	K65/69A	G310F	G310M	F400A	D265A	D265N	G402A	G399A
	xlink	23384	16293.5	6584.2	8423.5	4104.91	12450	14587.3	22760.2	14795.1	28726.3
	FabF	5916.78	19625.9	22926.2	22031.5	14895.6	4207.05	19382.7	19105	23739.2	7642.37
	yield	79.8067	45.3614	22.3115	27.6589	21.6043	74.7431	42.9417	54.3655	38.3946	78.9864
	C12ABr	WT	K65E	K65/69A	G310F	G310M	F400A	D265A	D265N	G402A	G399A
	xlink	23667.4	18095.3	7021.86	9754.17	6752.69	14034.7	15444.7	18875.9	13337.1	21541.2
	FabF	4020.37	19604.5	24150.4	23968.8	22544.7	5435.54	21623.2	17546.7	24494.7	6303.42
	yield	85.4796	47.9984	22.526	28.9244	23.0488	72.0828	41.6659	51.8247	35.2537	77.3621
	C12ABr	WT	K65E	K65/69A	G310F	G310M	F400A	D265A	D265N	G402A	G399A
	xlink	24626.9	18845.6	7229.86	8204.1	7049.69	16205.6	14159.2	13091	11649.4	15082.9
	FabF	9465.66	22788	25820.5	26068.1	21604.6	7615.07	22353	14812.3	21198.5	16663.5
	yield	72.2354	45.2653	21.8753	23.9381	24.6025	68.0317	38.7793	46.9156	35.4648	47.5106

## Sheet: Figure 6c
Figure 6c
	C3Cl raw triplicat data
	C3Cl	WT	K65E	K65/69A	G310F	G310M	F400A	D265A	D265N	G402A	G399A
	xlink	22331.9	28219.2	22612.8	19581.7	19531.9	19417.4	19801.4	14878.6	20979.3	19297.1
	FabF	4730.23	9487.44	9509.73	7656.95	8022	4771.88	15746.7	11432.9	9169.9	5182.59
	yield	82.5209	74.8388	70.3955	71.8894	70.8861	80.2727	55.7031	56.548	69.5849	78.829
	xlink	25921.4	24385.8	20417.4	16929.9	14523.6	17353.6	16950.3	13145.1	20272.9	18668.1
	FabF	7043.68	3309.98	9134.05	10043.3	10459.2	6121.56	19178	13387.6	11934.8	4649.88
	yield	78.6329	88.0488	69.091	62.7657	58.1345	73.9233	46.917	49.543	62.9443	80.0589
	xlink	22815.8	23377	19391.9	18323.5	18426	17833.4	22246.2	12693	11634.9	19180.7
	FabF	2464.67	5582.81	4037.98	4701.69	5020.93	3040.86	16869.3	3595.69	1635.26	1230.18
	yield	90.2507	80.7222	82.7657	79.5802	78.586	85.4325	56.8731	77.9252	87.6772	93.9729
	C8Clraw triplicate data
	C8Cl	WT	K65E	K65/69A	G310F	G310M	F400A	D265A	D265N	G402A	G399A
	xlink	21706.3	1807.08	113.021	953.527	200.142	16498.5	167.678	60.607	4334.72	17016.6
	FabF	10957	28903.5	27581.3	24573.4	22896	4320.35	27665.6	19016.2	25728.2	9825.9
	yield	66.4547	5.88424	0.408102	3.73538	0.86656	79.2479	0.602438	0.3177	14.4188	63.3942
	xlink	22634.5	1381.55	87.899	469.749	138.728	15400.8	394.749	160.849	3859.79	16288
	FabF	18150.1	31227.6	26822.8	24218.2	21326.1	3596.1	27083	21410	25082.6	10870.2
	yield	55.4977	4.23669	0.326632	1.90275	0.646304	81.07	1.43661	0.745678	13.3361	59.9745
	xlink	18860.8	1015.11	345.82	810.456	318.678	15652.3	917.062	300.87	4191.79	15082.6
	FabF	17226.3	31799.1	26828.2	24110.8	24229.7	5842.32	26952.4	22873.4	25231.5	12919.1
	yield	52.2647	3.09351	1.27261	3.25207	1.29816	72.8196	3.29056	1.29829	14.2465	53.8631

## Sheet: Figure 6d
	Normalized 1c-AcpP (C2αBr) single time point raw triplicate data
		WT	K65E	K65/69A	G310F	G310M	F400A	D265A	D265N	G402A	G399A
	trial 1	77.5414	53.3577	35.9614	57.3992	50.0771	70.4678	51.7431	53.8588	40.1	78.43
	trial 2	83.0923	52.348	38.1624	59.245	55.683	71.505	60.4685	65.1695	37.12	78.42
	trial 3	78.7949	67.1674	36.1631	58.8302	62.6264	70.922	62.1564	67.0152	30.82	44.17
	average	79.8096	57.6244	36.7623	58.4915	56.1288	70.965	58.1227	62.0145	36.0133	67.0067
	Normalized	100	72.2023	46.0626	73.2888	70.3285	88.9179	72.8267	77.7031	45.1241	83.9582
	st dev	2.91122	8.2799	1.21671	0.968397	6.28649	0.519918	5.58899	7.12306	1.00894	3.02269
	Normalized 1c-AcpP (C2αBr) single time point raw triplicate data NORMALIZED TO AVG
		WT	K65E	K65/69A	G310F	G310M	F400A	D265A	D265N	G402A	G399A
	trial 1	97.1581	66.8562	45.059	71.9202	62.7458	88.295	64.8332	67.4842	50.2446	98.2714
	trial 2	104.113	65.5912	47.8169	74.233	69.7698	89.5945	75.766	81.6562	46.5107	98.2589
	trial 3	98.7287	84.1596	45.3118	73.7132	78.4698	88.8641	77.8809	83.9689	38.6169	55.3442
	average	100	72.2023	46.0626	73.2888	70.3285	88.9179	72.8267	77.7031	45.1241	83.9582
	st dev	3.64771	10.3746	1.52451	1.21338	7.87687	0.651448	7.0029	8.92507	5.93656	24.7804
	Normalized 1a-AcpP (C12αBr) single time point raw triplicate data
		WT	K65E	K65/69A	G310F	G310M	F400A	D265A	D265N	G402A	G399A
	trial 1	72.2354	45.2653	21.8753	23.9381	24.6025	68.0317	38.7793	46.9156	38.3946	78.97
	trial 2	79.8067	45.3614	22.3115	27.6589	21.6043	74.7431	42.9417	54.3655	35.2537	77.36
	trial 3	85.4796	47.9984	22.526	28.9244	23.0488	72.0828	41.6659	51.8247	35.4648	47.51
	average	79.1739	46.2084	22.2376	26.8404	23.0852	71.6192	41.129	51.0352	36.371	67.9467
	Normalized	100	58.3631	28.087	33.9006	29.1576	90.4581	51.9476	64.4597	45.9382	85.8195
	st dev	3.47236	1.34632	0.149797	1.04993	0.844713	1.68576	0.931103	1.74019	0.593615	15.2605
	Normalized 1a-AcpP (C12αBr) single time point raw triplicate data NORMALIZED TO AVG
		WT	K65E	K65/69A	G310F	G310M	F400A	D265A	D265N	G402A	G399A
	trial 1	91.2364	57.172	27.6294	30.2348	31.074	85.9269	48.9799	59.2564	48.4941	99.7424
	trial 2	100.799	57.2934	28.1804	34.9343	27.2871	94.4037	54.2371	68.6659	44.527	97.7089
	trial 3	107.964	60.624	28.4513	36.5327	29.1116	91.0437	52.6258	65.4567	44.7935	60.0071
	average	100	58.3631	28.087	33.9006	29.1576	90.4581	51.9476	64.4597	45.9382	85.8195
	st dev	8.39259	1.95893	0.418788	3.27372	1.89389	4.26865	2.69346	4.78336	2.21748	22.3773

## Sheet: Figure 6e
		Normalized 2b-AcpP (C3CL) single time point raw triplicate data
			WT	K65E	K65/69A	G310F	G310M	F400A	D265A	D265N	G402A	G399A
		Trial 1	82.5209	74.8388	70.3955	71.8894	70.8861	80.2727	55.7031	56.548	69.5849	78.829
		Trial 2	78.6329	88.0488	69.091	62.7657	58.1345	73.9233	46.917	49.543	62.9443	80.0589
		Trial 3	90.2507	80.7222	82.7657	79.5802	78.586	85.4325	56.8731	77.9252	87.6772	93.9729
		Average	83.8015	81.2033	74.0841	71.4118	69.2022	79.8762	53.1644	61.3387	73.4022	84.2869
		Normalized	100	96.8995	88.4042	85.2154	82.5787	95.3159	63.4409	73.1953	87.5905	100.579
		Stdev	5.91382	6.61812	7.54674	8.41745	10.3292	5.76487	5.44196	14.7852	12.8007	8.41081
		Normalized 2b-AcpP (C3CL) single time point raw triplicate data NORMALIZED TO AVG
			WT	K65E	K65/69A	G310F	G310M	F400A	D265A	D265N	G402A	G399A
		Trial 1	98.4718	89.3048	84.0026	85.7854	84.5881	95.7891	66.4703	67.4785	83.0354	94.0663
		Trial 2	93.8324	105.068	82.446	74.898	69.3716	88.2123	55.9858	59.1194	75.1112	95.5339
		Trial 3	107.696	96.3255	98.764	94.9628	93.7764	101.946	67.8664	92.9879	104.625	112.137
		Average	100	96.8995	88.4042	85.2154	82.5787	95.3159	63.4409	73.1953	87.5905	100.579
		STDEV	7.05694	7.89738	9.0055	10.0445	12.3258	6.87919	6.49387	17.6431	15.275	10.0366
		Normalized 2a-AcpP (C8CL) single time point raw triplicate data
			WT	K65E	K65/69A	G310F	G310M	F400A	D265A	D265N	G402A	G399A
		Trial 1	66.4547	5.88424	0.408102	3.73538	0.86656	79.2479	0.602438	0.3177	14.4188	63.3942
		Trial 2	55.4977	4.23669	0.326632	1.90275	0.646304	81.07	1.43661	0.745678	13.3361	59.9745
		Trial 3	52.2647	3.09351	1.27261	3.25207	1.29816	72.8196	3.29056	1.29829	14.2465	53.8631
		Average	58.0724	4.40481	0.669115	2.9634	0.937009	77.7125	1.77654	0.787223	14.0005	59.0773
		Normalized	100	7.58505	1.15221	5.10294	1.61352	133.82	3.05918	1.35559	24.1087	101.73
		Stdev	7.43716	1.40294	0.524227	0.949804	0.331591	4.33422	1.37592	0.491615	0.581757	4.82851
		Normalized 2a-AcpP (C8CL) single time point raw triplicate data
			WT	K65E	K65/69A	G310F	G310M	F400A	D265A	D265N	G402A	G399A
		Trial 1	114.434	10.1326	0.702748	6.43228	1.49221	136.464	1.03739	0.547075	24.829	109.164
		Trial 2	95.5664	7.29554	0.562457	3.27651	1.11293	139.602	2.47383	1.28405	22.9647	103.275
		Trial 3	89.9992	5.327	2.19142	5.60002	2.23542	125.395	5.66631	2.23565	24.5324	92.7516
		Average	100	7.58505	1.15221	5.10294	1.61352	133.82	3.05918	1.35559	24.1087	101.73
		STDEV	12.8067	2.41585	0.902714	1.63555	0.570995	7.46349	2.36932	0.846555	1.00178	8.31464

## Sheet: Supp Fig. 6a
	2a-AcpP (C8CL) time course crosslinking raw data
	WT
	time	0	5	15	30	60	180	480		0	5	15	30	60	180	480		0	5	15	30	60	180	480
	xlink	723.477	2487.52	4731.59	7989.07	11963.5	18963.3	21880.7		285.456	1519.96	3187.67	4932.74	7419.4	13012.8	18455.9		732.406	1827.08	3776.57	5674.81	9004.76	13394.6	17911.2
	FabF	28249.3	28797.7	27089.5	27381.6	27311.7	23788.6	16791.4		28284.2	25840.2	24332.6	23401.2	21007.7	17138	12866.1		27034.7	29400.8	27836.1	26148.1	23327.9	17921.8	10703.8
	%	2.4971	7.95109	14.8694	22.5867	30.4608	44.3567	56.5802		0.999157	5.55538	11.583	17.4093	26.0998	43.1591	58.9231		2.63767	5.8508	11.9464	17.8324	27.8504	42.7719	62.5938
	F400A
	time	0	5	15	30	60	180	480		0	5	15	30	60	180	480		0	5	15	30	60	180	480
	xlink	0	3470.18	8788.39	13433.5	15847.4	20032.2	17595.9		0	4284.18	5453.13	7057.67	9045.79	10675	11286.5		0	5812.28	10788.1	12893.4	15506.8	17484.4	16706
	FabF	1	18011.6	12771.7	11107.9	8526.6	3708.56	2246.59		1	19999	13258.7	12058.5	9988.25	5852.81	3721.45		1	27097.8	22705.6	18567.6	16189.9	7864.51	4414.95
	%	0	16.154	40.7623	54.7381	65.0177	84.3789	88.6779		0	17.6426	29.1427	36.9199	47.5243	64.5881	75.2036		0	17.6611	32.2092	40.9822	48.9224	68.975	79.0968
	G399A
	time	0	5	15	30	60	180	480		0	5	15	30	60	180	480		0	5	15	30	60	180	480
	xlink	624.134	1146.45	2357.1	4461.76	9978.46	15533	17759.5		134.728	1562.53	4055.79	5101.96	7283.03	10238.9	13434.8		136.435	2026.43	4453.79	6561.86	9276.28	11731.4	13845.4
	FabF	22882	25671.5	22734.9	20927.5	21513	14579	5608.61		29632.3	26950	28048.9	24396	22845.4	16544.7	9149.88		33477.8	32357.6	31738.4	28003.1	25410.6	17331.6	10154.7
	%	2.6552	4.27493	9.39384	17.5734	31.6862	51.5842	75.9988		0.452608	5.48014	12.633	17.296	24.1733	38.2282	59.4863		0.405885	5.89351	12.306	18.9842	26.7429	40.3654	57.689

## Sheet: Supp Fig. 6b
	WT
	time	0	1	3	5	10	20	30		0	1	3	5	10	20	30		0	1	3	5	10	20	30
	xlink	18965.6	19381.9	20956.1	20470.1	21598.5	21109.9	21599.7		17929.4	21994.6	22264.8	22758.2	22568.1	21153.4	22460.3		19139	23994.6	22565.4	25370.6	25868.6	24992.8	23319.8
	FabF	6772.28	3714.3	3886.13	3896.84	3612.55	3077.72	3387.5		8704.74	3832.55	3532.5	3835.67	3170.13	2537.6	3388.08		10736	8119.76	4538.79	6866.23	3960.55	2997.3	4308.93
	%	73.6875	83.9181	84.3567	84.0077	85.6708	87.2756	86.4431		67.3173	85.1608	86.3067	85.5768	87.6832	89.2888	86.8925		64.0636	74.7161	83.2543	78.7006	86.7226	89.2915	84.4041
	K65/69A
	time	0	1	3	5	10	20	30		0	1	3	5	10	20	30		0	1	3	5	10	20	30
	xlink	300.092	2188.6	4987.31	7022.13	9489.62	11403.9	12400.9		418.213	2336.43	5741.96	7610.79	11162.7	13992.3	13240.7		381.627	1919.6	6378.93	8047.05	11193.1	13808	14144.4
	FabF	23344.2	24408.5	23148.4	21889.7	21281.5	19355.2	17598.6		26804	26800.1	25030.8	24466.2	22529.9	20009.1	17018.1		31622.5	27870.3	24617.3	24566.4	23736.2	21233.1	16262.1
	%	1.26919	8.22872	17.7259	24.2881	30.8394	37.0747	41.337		1.53629	8.0189	18.6593	23.7266	33.1311	41.1522	43.7581		1.19243	6.44379	20.5797	24.6741	32.0451	39.4051	46.5176
	G310M
	time	0	1	3	5	10	20	30		0	1	3	5	10	20	30		0	1	3	5	10	20	30
	xlink	21.536	2024.23	5658.38	9975.4	12879.3	17005.9	17889.2		80.899	2399.94	5847.6	8390.74	10961.8	13447.8	12915.7		96.607	3298.79	7081.15	10144.3	13890.7	14870.1	14391.7
	FabF	20817.7	19547.1	18845.1	20136.8	16904.4	13689.1	10955.6		18660.3	18110.9	17011	17582	14598.2	11812.1	7354.45		20443.8	22257	18675.8	18680.1	16763.1	11534	8897.81
	%	0.103344	9.38391	23.0921	33.1274	43.2428	55.4027	62.0187		0.431663	11.7008	25.5816	32.306	42.8865	53.2377	63.7179		0.470327	12.9082	27.4922	35.1934	45.3148	56.3173	61.7948
	F400A
	time	0	1	3	5	10	20	30		0	1	3	5	10	20	30		0	1	3	5	10	20	30
	xlink	22340.4	21658.3	21181.3	21897.5	21289	21885.5	16429.2		15849.7	16408.5	17737.5	19044.7	18736.5	18448.4	16017.8		16822.9	18436.3	20875.1	20631.6	20745.4	20278	19563.9
	FabF	9736.1	8033.33	7111.5	7448.91	6720.38	7076.33	4583.2		7057.79	6210.43	7075.13	6906.26	6128.84	6014.96	4648.67		7164.64	6151.74	6899.4	6559.57	6301.74	5599.45	5658.45
	%	69.6472	72.9442	74.8647	74.6173	76.0067	75.5667	78.1881		69.19	72.5433	71.4857	73.3873	75.3519	75.4124	77.5063		70.1319	74.9808	75.1593	75.8761	76.7009	78.3617	77.5657
	D265N
	time	0	1	3	5	10	20	30		0	1	3	5	10	20	30		0	1	3	5	10	20	30
	xlink	945.477	11136.9	16973.7	20438.6	23669.8	24666.7	24568.5		1770.96	12702.4	19271.1	20815.6	24385.1	26548.3	26372.1		1303.01	11303.4	14447	16388.4	17687.1	20028.6	20436.9
	FabF	23988.9	19439.3	14313.4	11503.6	5566.71	1734.79	1349.84		26219.4	21582.8	16549.1	11771	5946.59	2436.74	1501.26		23668.1	19023.2	12063.3	9818.57	4935.08	2520.6	2025.01
	%	3.79185	36.4235	54.2514	63.9863	80.9597	93.4292	94.7919		6.32705	37.0493	53.7995	63.8779	80.3948	91.5931	94.614		5.21809	37.2722	54.4956	62.5345	78.1848	88.8218	90.9847
	G399A
	time	0	1	3	5	10	20	30		0	1	3	5	10	20	30		0	1	3	5	10	20	30
	xlink	26217.4	29916.4	28867.6	28565.6	28548.1	29151.4	28244.9		23673.9	30144.5	29674.5	27765.5	27118.5	27219.6	27299.8		21055.9	20491.7	21840.9	20187.9	20416.1	17167.6	17499
	FabF	16463.3	4512.52	3668.69	3408.28	3594.4	2626.03	1980.26		12611.6	4609.18	3757.81	3185.15	3054.74	2851.86	2206.33		10061.3	4164.26	3586.01	3093.18	2712.18	1827.11	1452.53
	%	61.4268	86.8932	88.7243	89.3404	88.8173	91.7362	93.4483		65.2434	86.7376	88.7599	89.7089	89.876	90.5164	92.5225		67.6664	83.1105	85.8968	86.7138	88.2733	90.3809	92.3356

## Sheet: Supp Fig. 8
	C2aBr single time point raw triplicate data												Additional G402A G399 data: Gel C
	C2ABr	WT	K65E	K65/69A	G310F	G310M	F400A	D265A	D265N	G402A	G399A		G402A	G399A
	xlink	12692.7	15478.3	11891.7	16380.7	14009.5	12944.7	18347.9	16172	12615.7	12665.8		13828.5	26447.4
	FabF	2582.72	14089.8	19269.1	11268.3	11149.9	5158.52	11995	8643.28	18816.4	3483.38		17530.4	16369.5
	yield	83.0923	52.348	38.1624	59.245	55.683	71.505	60.4685	65.1695	40.1363	78.4301		44.0975	61.7685
	C2ABr	WT	K65E	K65/69A	G310F	G310M	F400A	D265A	D265N	G402A	G399A		G402A	G399A
	xlink	18177.1	14868.8	8565.74	14520.8	12277.6	10639.4	15188.5	23720.4	9676.59	16176.1		14891.1	22603.7
	FabF	4891.79	7268.15	15120.6	10161.7	7326.91	4362.15	9247.45	11675.1	16389.7	4451.03		20484.9	15739.8
	yield	78.7949	67.1674	36.1631	58.8302	62.6264	70.922	62.1564	67.0152	37.1231	78.4215		42.0939	58.9505
	C2ABr	WT	K65E	K65/69A	G310F	G310M	F400A	D265A	D265N	G402A	G399A		G402A	G399A
	xlink	19750.5	18763	10934.2	13729.6	16991.4	10191.6	15737.3	12808.2	10870.1	13347.8		16578.3	23450.7
	FabF	5720.4	16401.5	19471.2	10189.9	16939.1	4271.15	14677	10972.9	24401.6	16869.2		21706.2	12632.1
	yield	77.5414	53.3577	35.9614	57.3992	50.0771	70.4678	51.7431	53.8588	30.8182	44.173		43.303	64.9914
	C12aBr single time point raw triplicate data												Additional G402A G399 data: Gel C
	C12ABr	WT	K65E	K65/69A	G310F	G310M	F400A	D265A	D265N	G402A	G399A		G402A	G399A
	xlink	23384	16293.5	6584.2	8423.5	4104.91	12450	14587.3	22760.2	14795.1	28726.3		16560	23978.9
	FabF	5916.78	19625.9	22926.2	22031.5	14895.6	4207.05	19382.7	19105	23739.2	7642.37		20521.6	5655.61
	yield	79.8067	45.3614	22.3115	27.6589	21.6043	74.7431	42.9417	54.3655	38.3946	78.9864		44.6582	80.9155
	C12ABr	WT	K65E	K65/69A	G310F	G310M	F400A	D265A	D265N	G402A	G399A		G402A	G399A
	xlink	23667.4	18095.3	7021.86	9754.17	6752.69	14034.7	15444.7	18875.9	13337.1	21541.2		14077.6	24727.1
	FabF	4020.37	19604.5	24150.4	23968.8	22544.7	5435.54	21623.2	17546.7	24494.7	6303.42		19072.1	5465.2
	yield	85.4796	47.9984	22.526	28.9244	23.0488	72.0828	41.6659	51.8247	35.2537	77.3621		42.4668	81.8987
	C12ABr	WT	K65E	K65/69A	G310F	G310M	F400A	D265A	D265N	G402A	G399A		G402A	G399A
	xlink	24626.9	18845.6	7229.86	8204.1	7049.69	16205.6	14159.2	13091	11649.4	15082.9		14393.1	24077.3
	FabF	9465.66	22788	25820.5	26068.1	21604.6	7615.07	22353	14812.3	21198.5	16663.5		17641.8	5401.12
	yield	72.2354	45.2653	21.8753	23.9381	24.6025	68.0317	38.7793	46.9156	35.4648	47.5106		44.9294	81.6777
	Normalized 1c-AcpP (C2αBr) single time point raw triplicate data
		WT	K65E	K65/69A	G310F	G310M	F400A	D265A	D265N	G402A	G399A
	trial 1	77.5414	53.3577	35.9614	57.3992	50.0771	70.4678	51.7431	53.8588	40.1	78.43
	trial 2	83.0923	52.348	38.1624	59.245	55.683	71.505	60.4685	65.1695	37.12	78.42
	trial 3	78.7949	67.1674	36.1631	58.8302	62.6264	70.922	62.1564	67.0152	30.82	44.17
	trial 4									44.1	61.76
	trial 5									42.09	58.95
	trial 6									43.3	64.99
	average	79.8096	57.6244	36.7623	58.4915	56.1288	70.965	58.1227	62.0145	39.5883	64.4533
	Normalized	100	72.2023	46.0626	73.2888	70.3285	88.9179	72.8267	77.7031	49.6035	80.7589
	st dev	2.91122	8.2799	1.21671	0.968397	6.28649	0.519918	5.58899	7.12306	1.00894	3.02269
	Normalized 1c-AcpP (C2αBr) single time point raw triplicate data NORMALIZED TO AVG
		WT	K65E	K65/69A	G310F	G310M	F400A	D265A	D265N	G402A	G399A
	trial 1	97.1581	66.8562	45.059	71.9202	62.7458	88.295	64.8332	67.4842	50.2446	98.2714
	trial 2	104.113	65.5912	47.8169	74.233	69.7698	89.5945	75.766	81.6562	46.5107	98.2589
	trial 3	98.7287	84.1596	45.3118	73.7132	78.4698	88.8641	77.8809	83.9689	38.6169	55.3442
										55.2565	77.3842
										52.738	73.8633
										54.2542	81.4313
	average	100	72.2023	46.0626	73.2888	70.3285	88.9179	72.8267	77.7031	49.6035	80.7589
	st dev	3.64771	10.3746	1.52451	1.21338	7.87687	0.651448	7.0029	8.92507	6.23044	16.2372
	Normalized 1a-AcpP (C12αBr) single time point raw triplicate data
		WT	K65E	K65/69A	G310F	G310M	F400A	D265A	D265N	G402A	G399A
	trial 1	72.2354	45.2653	21.8753	23.9381	24.6025	68.0317	38.7793	46.9156	38.3946	78.97
	trial 2	79.8067	45.3614	22.3115	27.6589	21.6043	74.7431	42.9417	54.3655	35.2537	77.36
	trial 3	85.4796	47.9984	22.526	28.9244	23.0488	72.0828	41.6659	51.8247	35.4648	47.51
	trial 4									44.66	80.91
	trial 5									42.46	81.89
	trial 6									44.93	81.67
	average	79.1739	46.2084	22.2376	26.8404	23.0852	71.6192	41.129	51.0352	40.1939	74.7183
	Normalized	0.334528	0.195241	0.0939589	0.113407	0.0975403	0.302608	0.173779	0.215636	0.169828	0.315702
	st dev	3.47236	1.34632	0.149797	1.04993	0.844713	1.68576	0.931103	1.74019	4.32996	13.2842
	Normalized 1a-AcpP (C12αBr) single time point raw triplicate data NORMALIZED TO AVG
		WT	K65E	K65/69A	G310F	G310M	F400A	D265A	D265N	G402A	G399A
	trial 1	91.2364	57.172	27.6294	30.2348	31.074	85.9269	48.9799	59.2564	48.4941	99.7424
	trial 2	100.799	57.2934	28.1804	34.9343	27.2871	94.4037	54.2371	68.6659	44.527	97.7089
	trial 3	107.964	60.624	28.4513	36.5327	29.1116	91.0437	52.6258	65.4567	44.7935	60.0071
										56.4075	102.193
										53.6288	103.431
										56.7485	103.153
	average	100	58.3631	28.087	33.9006	29.1576	90.4581	51.9476	64.4597	45.9382	85.8195
	st dev	8.39259	1.95893	0.418788	3.27372	1.89389	4.26865	2.69346	4.78336	2.21748	22.3773
